# Supplementary material for: Synthesis and Characterization of a Metalloid Ge6 Cluster with Bulky Amide Ligands
Source: Materials (Basel). 2026 Jun 11;19(12):2516. doi: 10.3390/ma19122516 (PMC13304194; doi:10.3390/ma19122516)
Supplement: Supplementary file 1 [file materials-19-02516-s001.zip]

Archive with 1 entries (1 files):
- materials-4337027-supplementary.pdf
